# Supplementary material for: Retinoic Acid Upregulates METTL14 Expression and the m6A Modification Level to Inhibit the Proliferation of Embryonic Palate Mesenchymal Cells in Cleft Palate Mice
Source: Int J Mol Sci. 2024 Apr 20;25(8):4538. doi: 10.3390/ijms25084538 (PMC11050043; doi:10.3390/ijms25084538)
Supplement: Supplementary file 1 [file ijms-25-04538-s001.zip]

Archive with 1 entries (1 files):
- ijms-2948446-supplementary.pdf
